# Supplementary material for: PPanG: a precision pangenome browser enabling nucleotide-level analysis of genomic variations in individual genomes and their graph-based pangenome
Source: BMC Genomics. 2024 Apr 24;25:405. doi: 10.1186/s12864-024-10302-5 (PMC11044437; doi:10.1186/s12864-024-10302-5)
Supplement: Supplementary file 1 — Supplementary Material 1 [file 12864_2024_10302_MOESM1_ESM.xlsx]

## Sheet: Sheet1
Table S2. Summary of 69 built-in genes favorable for breeding. The IDs and locations of genes are extracted from China Rice Data Center.
Function	Genes
Rice blast resistance	Piz, Pi36, Pi5, Pita, Pia, Pish, pi21
Grain weight	tgw2, GS3, qTGW3, GW2, GS5, BG1, GW5, WTG1, qGL3
Ideal plant architecture	sd-1, IPA1, PROG1
Bacterial blight resistance	Xa7, Xa27, Xa26, xa25, Xa23, Xa21, xa13, xa5, Xa1
Brown planthopper resistance	Bph26, Bph18, Bph32, Bphi008a, Bph3, Bph14
Sensitive male sterility	HMS1, OsGL1-4, OsPTS1, pms3, tms5
Panicle shape	DEP2, FZP, LP1, SP1, DEP3, EP3, LAX2, DEP1, Gn1a, GNP1
Halotolerance	OsHAK21, SERF1, RSS3, RSS2, RSS1, OsHAL3, OsHKT4
Chilling tolerance	OsbZIP73, HAN1, OsbZIP71, COLD1, CTB4a, Ctb1, qLTG3-1
Drought tolerance	EDT1, OsDRAP1, OsDT11, OsRCI2-5, GUDK, OsSKIPa
