# Supplementary material for: PPanG: a precision pangenome browser enabling nucleotide-level analysis of genomic variations in individual genomes and their graph-based pangenome
Source: BMC Genomics. 2024 Apr 24;25:405. doi: 10.1186/s12864-024-10302-5 (PMC11044437; doi:10.1186/s12864-024-10302-5)
Supplement: Supplementary file 2 — Supplementary Material 2 [file 12864_2024_10302_MOESM2_ESM.xlsx]

## Sheet: Table S2
Table S1. BLAST results of the rice pangenome. The large number of non-Oryza matches in Suijing18 implies the pollution during sampling.
Accession	Taxonomy	MatchNumber
ARC10497	Oryza	89778
ARC10497	Panicum	1
Azucena	Oryza	74719
Azucena	Digitaria	3
Azucena	Setaria	1
Basmati	Oryza	250404
Basmati	Tungrovirus	16
Basmati	Pongo	8
Basmati	Digitaria	2
Basmati	Sphaeramia	2
Basmati	Unknown	2
CGS	Oryza	100590
CGS	Hordeum	63
CGS	Saccharum	9
CGS	Gigantochloa	4
CGS	Unknown	4
CGS	Digitaria	3
CGS	Arundinaria	2
CGS	Brassica	2
CGS	Festuca	2
CGS	Monachather	2
CGS	Musa	2
CGS	Sorghum	2
CGS	Steinchisma	2
CGS	Stenotaphrum	2
CGS	Anemarrhena	1
CGS	Brachypodium	1
CGS	Panicum	1
CGS	Petrea	1
CGS	Ruellia	1
CGS	Secale	1
CGS	Setaria	1
CHAOMEO	Oryza	53041
CHAOMEO	Mesorhizobium	161
CHAOMEO	Coccomyxa	41
CHAOMEO	Tungrovirus	9
CHAOMEO	Saccharum	7
CHAOMEO	Digitaria	5
CHAOMEO	Panicum	1
CHAOMEO	Setaria	1
CHAOMEO	Triticum	1
GOBOLSAIL	Oryza	89206
GOBOLSAIL	Digitaria	4
GOBOLSAIL	Setaria	4
GOBOLSAIL	Panicum	3
GOBOLSAIL	Arachis	2
GOBOLSAIL	Sorghum	2
GOBOLSAIL	Triticum	2
GOBOLSAIL	Tungrovirus	2
GOBOLSAIL	Phyllostachys	1
H7L1	Oryza	308917
H7L1	Aegilops	4
H7L1	Triticum	2
H7L26	Oryza	238912
H7L26	Setaria	3
H7L26	Digitaria	2
H7L27	Oryza	322077
H7L27	Cenchrus	2
H7L27	Digitaria	2
H7L27	Panicum	1
H7L28	Oryza	245999
H7L28	Cenchrus	2
H7L28	Digitaria	2
H7L28	Unknown	2
H7L29	Oryza	270459
H7L29	Digitaria	2
H7L29	Panicum	2
H7L30	Oryza	140510
H7L30	Aegilops	2
H7L30	Sorghum	2
H7L30	Setaria	1
H7L30	Triticum	1
H7L31	Oryza	127911
H7L31	Digitaria	1
H7L31	Setaria	1
H7L32	Oryza	253936
H7L32	Setaria	5
H7L32	Unknown	2
H7L32	Panicum	1
H7L33	Oryza	328371
H7L33	Unknown	4
H7L33	Digitaria	2
HR12	Oryza	260824
HR12	Unknown	142
HR12	Helicoverpa	56
HR12	Digitaria	13
HR12	Saccharum	9
HR12	Sorghum	8
HR12	Setaria	4
HR12	Diabrotica	3
HR12	Homo	3
HR12	Aegilops	2
HR12	Panicum	2
HR12	Lymphocryptovirus	1
HR12	Phoenix	1
HR12	Phyllostachys	1
HR12	Ramularia	1
HR12	Sitophilus	1
HR12	Spodoptera	1
HR12	Staphylococcus	1
IR64	Oryza	92611
IR64	Cenchrus	2
IR64	Digitaria	2
IR64	Cynodon	1
IR64	Panicum	1
IR64	Phyllostachys	1
IR64	Prosphytochloa	1
IR64RS1	Oryza	84540
IR64RS1	Sphingomonas	39
IR64RS1	Digitaria	2
IR64RS1	Panicum	1
IR8	Oryza	76327
IR8	Tungrovirus	2
IR8	Digitaria	1
KETANNANGKA	Oryza	128856
KETANNANGKA	Saccharum	12
KETANNANGKA	Digitaria	6
KETANNANGKA	Sorghum	4
KETANNANGKA	Panicum	2
KETANNANGKA	Phyllostachys	2
KETANNANGKA	Setaria	2
KHAOYAIGUANG	Oryza	108357
KHAOYAIGUANG	Brachypodium	2
KHAOYAIGUANG	Tungrovirus	2
KHAOYAIGUANG	Unknown	2
KHAOYAIGUANG	Setaria	1
Kitaake	Oryza	17882
Kitaake	Digitaria	4
Kitaake	Buchnera	1
Kitaake	Setaria	1
LARHAMUGAD	Oryza	238191
LARHAMUGAD	Zea	82
LARHAMUGAD	Saccharum	10
LARHAMUGAD	Digitaria	8
LARHAMUGAD	Sorghum	8
LARHAMUGAD	Aegilops	4
LARHAMUGAD	Panicum	4
LARHAMUGAD	Theobroma	2
LARHAMUGAD	Triticum	2
LIMA	Oryza	211005
LIMA	Tungrovirus	12
LIMA	Brachypodium	4
LIMA	Hordeum	2
LIMA	Panicum	2
LIMA	Phyllostachys	2
LIMA	Setaria	2
LIMA	Penaeus	1
LIUXU	Oryza	279958
LIUXU	Digitaria	10
LIUXU	Aegilops	4
LIUXU	Unknown	4
LIUXU	Garnotia	2
LIUXU	Panicum	2
LIUXU	Phyllostachys	2
NATELBORO	Oryza	332213
NATELBORO	Sorghum	8
NATELBORO	Digitaria	6
NATELBORO	Panicum	4
NATELBORO	Saccharum	4
NATELBORO	Triticum	4
NATELBORO	Phyllostachys	2
NATELBORO	Setaria	2
Nagina22	Oryza	107321
Nagina22	Saccharum	10
Nagina22	Digitaria	9
Nagina22	Sorghum	8
Nagina22	Setaria	5
Nagina22	Panicum	3
PR106	Oryza	77126
PR106	Tungrovirus	2
PR106	Digitaria	1
QUAN	Oryza	114701
QUAN	Setaria	2
QUAN	Tungrovirus	2
QUAN	Asarum	1
QUAN	Triodia	1
R498	Oryza	44677
R600	Oryza	185157
R600	Tetranychus	679
R600	Sorghum	4
R600	Tungrovirus	4
R600	Marchantia	2
SE-134	Oryza	295093
SE-134	Digitaria	2
SE-134	Phoenix	1
SE-134	Phyllostachys	1
SE-134	Setaria	1
SE-19	Oryza	307686
SE-19	Setaria	22
SE-19	Sorghum	5
SE-19	Aegilops	2
SE-3	Oryza	334080
SE-3	Tungrovirus	2
SE-3	Phyllostachys	1
SE-33	Oryza	314893
SE-33	Digitaria	2
SE-33	Tungrovirus	2
SE-33	Setaria	1
Sadri	Oryza	139532
Sadri	Pseudochaenichthys	3
Sadri	Setaria	2
Sadri	Digitaria	1
Sadri	Unknown	1
Suijing18	Oryza	45695
Suijing18	Pseudomonas	10361
Suijing18	Kosakonia	7367
Suijing18	Herbaspirillum	6264
Suijing18	Xanthomonas	5265
Suijing18	Sphingomonas	2929
Suijing18	Luteibacter	1797
Suijing18	Methylophilus	1065
Suijing18	Methylothermaceae	883
Suijing18	Pantoea	318
Suijing18	Curtobacterium	266
Suijing18	Stemphylium	172
Suijing18	Coniothyrium	120
Suijing18	Klebsiella	41
Suijing18	Methylovorus	35
Suijing18	Enterobacter	34
Suijing18	Citrobacter	25
Suijing18	Ricinus	23
Suijing18	Methylotenera	22
Suijing18	Allopseudarcicella	16
Suijing18	Salmonella	16
Suijing18	Burkholderia	14
Suijing18	Escherichia	13
Suijing18	Spodoptera	12
Suijing18	Chromobacterium	10
Suijing18	Digitaria	10
Suijing18	Serratia	10
Suijing18	Bordetella	9
Suijing18	Variovorax	9
Suijing18	Achromobacter	8
Suijing18	Janthinobacterium	8
Suijing18	Rhodoferax	8
Suijing18	Acinetobacter	7
Suijing18	Candidatus Methylopumilus	7
Suijing18	Cupriavidus	7
Suijing18	Vibrio	7
Suijing18	Chryseobacterium	6
Suijing18	Dickeya	6
Suijing18	Flavobacterium	6
Suijing18	Halomonas	6
Suijing18	Methylobacillus	6
Suijing18	Methylomonas	6
Suijing18	Neobodo	6
Suijing18	Polaromonas	6
Suijing18	Sulfuriferula	6
Suijing18	Azoarcus	5
Suijing18	Bacteria	5
Suijing18	Cedecea	5
Suijing18	Cronobacter	5
Suijing18	Pectobacterium	5
Suijing18	Ralstonia	5
Suijing18	Azospira	4
Suijing18	Cercozoa	4
Suijing18	Dechloromonas	4
Suijing18	Duganella	4
Suijing18	Emticicia	4
Suijing18	Flammeovirga	4
Suijing18	Microbacterium	4
Suijing18	Neisseria	4
Suijing18	Novosphingobium	4
Suijing18	Pandoraea	4
Suijing18	Paraburkholderia	4
Suijing18	Proteus	4
Suijing18	Sphaerotilus	4
Suijing18	Spirosoma	4
Suijing18	Stenotrophomonas	4
Suijing18	Acidovorax	3
Suijing18	Alcanivorax	3
Suijing18	Aquitalea	3
Suijing18	Candidatus Nitrotoga	3
Suijing18	Chitinophaga	3
Suijing18	Delftia	3
Suijing18	Nitrosomonas	3
Suijing18	Pedobacter	3
Suijing18	Raoultella	3
Suijing18	Shewanella	3
Suijing18	Undibacterium	3
Suijing18	Viruses	3
Suijing18	Aeromonas	2
Suijing18	Alteromonas	2
Suijing18	Buttiauxella	2
Suijing18	Candidatus Methylospira	2
Suijing18	Chitinolyticbacter	2
Suijing18	Collimonas	2
Suijing18	Comamonas	2
Suijing18	Elizabethkingia	2
Suijing18	Erwinia	2
Suijing18	Herminiimonas	2
Suijing18	Hymenobacter	2
Suijing18	Laribacter	2
Suijing18	Leadbetterella	2
Suijing18	Lelliottia	2
Suijing18	Lysobacter	2
Suijing18	Massilia	2
Suijing18	Methylococcus	2
Suijing18	Methyloversatilis	2
Suijing18	Pontibacter	2
Suijing18	Rhizobium	2
Suijing18	Roseateles	2
Suijing18	Thiomicrospira	2
Suijing18	Unknown	2
Suijing18	Acidihalobacter	1
Suijing18	Advenella	1
Suijing18	Alcaligenaceae	1
Suijing18	Alcaligenes	1
Suijing18	Alicycliphilus	1
Suijing18	Aquaspirillum	1
Suijing18	Arenibacter	1
Suijing18	Azospirillum	1
Suijing18	Bdellovibrio	1
Suijing18	Brenneria	1
Suijing18	Brevibacterium	1
Suijing18	Burkholderiales	1
Suijing18	Campylobacter	1
Suijing18	Cellvibrio	1
Suijing18	Chitinimonas	1
Suijing18	Cycloclasticus	1
Suijing18	Denitratisoma	1
Suijing18	Devosia	1
Suijing18	Diaphorobacter	1
Suijing18	Ectothiorhodospiraceae	1
Suijing18	Edwardsiella	1
Suijing18	Eikenella	1
Suijing18	Ensifer	1
Suijing18	Geoalkalibacter	1
Suijing18	Glycine	1
Suijing18	Halomicronema	1
Suijing18	Halothiobacillus	1
Suijing18	Homo	1
Suijing18	Hyaloperonospora	1
Suijing18	Hydrogenophaga	1
Suijing18	Insecta	1
Suijing18	Ketobacter	1
Suijing18	Komagataeibacter	1
Suijing18	Lacipirellulaceae	1
Suijing18	Leclercia	1
Suijing18	Leptothrix	1
Suijing18	Leuconostoc	1
Suijing18	Metakosakonia	1
Suijing18	Methylophaga	1
Suijing18	Mixta	1
Suijing18	Moraxella	1
Suijing18	Mucilaginibacter	1
Suijing18	Mycoavidus	1
Suijing18	Nitrincola	1
Suijing18	Nitrosospira	1
Suijing18	Noviherbaspirillum	1
Suijing18	Oceanimonas	1
Suijing18	Ochrobactrum	1
Suijing18	Paraglaciecola	1
Suijing18	Phaeobacter	1
Suijing18	Phytobacter	1
Suijing18	Prevotella	1
Suijing18	Pseudarthrobacter	1
Suijing18	Pseudoalteromonas	1
Suijing18	Pusillimonas	1
Suijing18	Rahnella	1
Suijing18	Ramlibacter	1
Suijing18	Saccharospirillum	1
Suijing18	Shigella	1
Suijing18	Snodgrassella	1
Suijing18	Sphingobium	1
Suijing18	Stella	1
Suijing18	Streptomyces	1
Suijing18	Sulfuricella	1
Suijing18	Sulfurospirillum	1
Suijing18	Synechococcus	1
Suijing18	Tatumella	1
Suijing18	Thauera	1
Suijing18	Thermomonas	1
Suijing18	Thiobacillus	1
Suijing18	Thiodictyon	1
Suijing18	Thioflavicoccus	1
Suijing18	Vitreoscilla	1
Suijing18	Xylophilus	1
Suijing18	Yersinia	1
Suijing18	Yokenella	1
Suijing18	Zobellella	1
TG1	Oryza	228323
TG1	Tungrovirus	4
TG1	Saccharum	2
TG1	Sorghum	2
TG1	Panicum	1
TG10	Oryza	120134
TG10	Sorghum	4
TG10	Digitaria	3
TG10	Aegilops	2
TG10	Unknown	2
TG10	Phyllostachys	1
TG10	Triticum	1
TG11	Oryza	216737
TG11	Setaria	6
TG11	Tungrovirus	4
TG11	Digitaria	3
TG11	Sorghum	3
TG11	Saccharum	2
TG11	Brachypodium	1
TG11	Phyllostachys	1
TG12	Oryza	348569
TG12	Saccharum	10
TG12	Digitaria	7
TG12	Setaria	3
TG12	Aegilops	2
TG12	Panicum	1
TG12	Phyllostachys	1
TG12	Sorghum	1
TG13	Oryza	131939
TG13	Tungrovirus	4
TG13	Phyllostachys	1
TG13	Unknown	1
TG14	Oryza	120249
TG14	Sorghum	3
TG14	Tungrovirus	2
TG14	Urochondra	2
TG14	Bacteria	1
TG14	Brachypodium	1
TG14	Digitaria	1
TG15	Oryza	78821
TG15	Sorghum	7
TG15	Digitaria	3
TG15	Dioscorea	1
TG15	Phyllostachys	1
TG15	Setaria	1
TG15	Triticum	1
TG16	Oryza	194766
TG16	Saccharum	18
TG16	Digitaria	5
TG16	Setaria	5
TG16	Aegilops	2
TG16	Tungrovirus	2
TG16	Ipomoea	1
TG16	Panicum	1
TG16	Phyllostachys	1
TG17	Oryza	66078
TG17	Saccharum	10
TG17	Sorghum	2
TG17	Ipomoea	1
TG17	Panicum	1
TG17	Tripsacum	1
TG17	Triticum	1
TG18	Oryza	63667
TG18	Sorghum	3
TG18	Aegilops	1
TG18	Digitaria	1
TG18	Panicum	1
TG18	Setaria	1
TG19	Oryza	45277
TG19	Saccharum	5
TG19	Aegilops	1
TG2	Oryza	21324
TG2	Plasmodium	1
TG21	Oryza	124768
TG21	Aegilops	2
TG21	Sorghum	2
TG21	Tungrovirus	2
TG21	Digitaria	1
TG21	Panicum	1
TG21	Phyllostachys	1
TG22	Oryza	19079
TG22	Saccharum	5
TG22	Brassica	3
TG22	Digitaria	2
TG22	Panicum	2
TG22	Aegilops	1
TG22	Setaria	1
TG24	Oryza	211116
TG24	Brassica	15
TG24	Ehrharta	4
TG24	Tungrovirus	4
TG24	Sorghum	3
TG27	Oryza	138318
TG27	Digitaria	7
TG27	Sorghum	5
TG27	Panicum	3
TG27	Gigantochloa	2
TG27	Tungrovirus	2
TG27	Setaria	1
TG28	Oryza	122937
TG28	Saccharum	8
TG28	Digitaria	3
TG28	Sorghum	2
TG28	Panicum	1
TG28	Setaria	1
TG29	Oryza	29111
TG29	Saccharum	5
TG29	Digitaria	2
TG3	Oryza	79380
TG3	Setaria	4
TG3	Digitaria	3
TG3	Saccharum	3
TG3	Panicum	2
TG3	Sorghum	2
TG30	Oryza	208864
TG31	Oryza	78344
TG31	Digitaria	4
TG31	Sorghum	3
TG31	Linum	1
TG31	Panicum	1
TG31	Setaria	1
TG32	Oryza	124483
TG32	Saccharum	6
TG32	Sporobolus	4
TG32	Sorghum	2
TG33	Oryza	220640
TG33	Saccharum	4
TG33	Brachypodium	2
TG34	Oryza	55790
TG34	Digitaria	5
TG34	Panicum	1
TG34	Setaria	1
TG4	Oryza	67473
TG4	Saccharum	6
TG4	Sorghum	4
TG4	Digitaria	3
TG4	Setaria	2
TG4	Panicum	1
TG4	Triticum	1
TG4	Unknown	1
TG42	Oryza	120504
TG42	Dichanthium	2
TG42	Digitaria	1
TG42	Setaria	1
TG43	Oryza	209880
TG43	Saccharum	5
TG43	Digitaria	1
TG43	Ipomoea	1
TG45	Oryza	116126
TG45	Saccharum	4
TG45	Tungrovirus	2
TG45	Digitaria	1
TG45	Panicum	1
TG45	Phyllostachys	1
TG46	Oryza	97041
TG49	Oryza	229080
TG49	Setaria	13
TG49	Digitaria	6
TG49	Sorghum	4
TG5	Oryza	134820
TG5	Saccharum	12
TG5	Digitaria	2
TG5	Tungrovirus	2
TG5	Unknown	2
TG5	Panicum	1
TG5	Phoenix	1
TG5	Phyllostachys	1
TG5	Setaria	1
TG50	Oryza	117447
TG50	Digitaria	2
TG50	Sorghum	2
TG50	Tungrovirus	2
TG50	Ipomoea	1
TG50	Panicum	1
TG50	Setaria	1
TG51	Oryza	195183
TG51	Digitaria	3
TG52	Oryza	131752
TG52	Saccharum	5
TG52	Digitaria	4
TG52	Setaria	3
TG52	Aegilops	2
TG53	Oryza	228220
TG53	Sorghum	7
TG53	Digitaria	1
TG53	Panicum	1
TG53	Phoenix	1
TG53	Phyllostachys	1
TG53	Setaria	1
TG54	Oryza	316602
TG54	Saccharum	17
TG54	Digitaria	4
TG54	Sorghum	3
TG54	Aegilops	2
TG54	Panicum	2
TG54	Setaria	1
TG55	Oryza	142124
TG55	Digitaria	5
TG55	Sorghum	2
TG55	Panicum	1
TG55	Setaria	1
TG56	Oryza	242423
TG56	Indosasa	2
TG56	Digitaria	1
TG56	Panicum	1
TG58	Oryza	141281
TG58	Saccharum	5
TG58	Digitaria	4
TG58	Tungrovirus	4
TG58	Brachypodium	2
TG58	Sorghum	2
TG58	Neospora	1
TG58	Phyllostachys	1
TG58	Setaria	1
TG59	Oryza	125141
TG59	Kuruna	4
TG59	Digitaria	3
TG59	Panicum	3
TG59	Ammochloa	2
TG59	Melinis	2
TG59	Hakonechloa	1
TG59	Triticum	1
TG6	Oryza	145228
TG6	Setaria	9
TG6	Digitaria	6
TG6	Sorghum	1
TG60	Oryza	131718
TG60	Sorghum	4
TG60	Panicum	3
TG60	Saccharum	2
TG60	Digitaria	1
TG60	Festuca	1
TG60	Plasmodium	1
TG60	Setaria	1
TG61	Oryza	246626
TG61	Digitaria	5
TG61	Sorghum	4
TG61	Chlorophytum	1
TG61	Panicum	1
TG62	Oryza	153501
TG62	Digitaria	6
TG62	Setaria	5
TG62	Panicum	3
TG62	Sorghum	3
TG62	Microlaena	2
TG63	Oryza	62488
TG63	Digitaria	2
TG63	Sorghum	2
TG63	Panicum	1
TG63	Setaria	1
TG63	Triticum	1
TG64	Oryza	126999
TG64	Saccharum	8
TG64	Digitaria	3
TG64	Setaria	3
TG64	Panicum	2
TG64	Sorghum	2
TG64	Tungrovirus	2
TG64	Phyllostachys	1
TG65	Oryza	74624
TG65	Digitaria	3
TG65	Hyparrhenia	2
TG65	Oropetium	2
TG65	Setaria	2
TG65	Sorghum	2
TG65	Limnopoa	1
TG65	Morus	1
TG65	Panicum	1
TG68	Oryza	132668
TG68	Sorghum	6
TG68	Aegilops	2
TG68	Tungrovirus	2
TG68	Panicum	1
TG7	Oryza	231991
TG7	Tungrovirus	4
TG7	Sorghum	2
TG7	Ipomoea	1
TG70	Oryza	126942
TG70	Aegilops	2
TG70	Digitaria	2
TG70	Phyllostachys	1
TG70	Triticum	1
TG75	Oryza	218990
TG75	Sorghum	4
TG75	Digitaria	2
TG76	Oryza	222443
TG76	Sorghum	2
TG76	Phoenix	1
TG77	Oryza	107128
TG77	Setaria	4
TG77	Digitaria	1
TG77	Panicum	1
TG78	Oryza	127243
TG78	Sorghum	3
TG78	Tungrovirus	2
TG78	Digitaria	1
TG8	Oryza	145637
TG8	Digitaria	6
TG8	Sorghum	4
TG8	Panicum	2
TG8	Unknown	2
TG8	Setaria	1
TG80	Oryza	264966
TG80	Tungrovirus	4
TG80	Sorghum	2
TG80	Ripogonum	1
TG80	Setaria	1
TG81	Oryza	106433
TG81	Tungrovirus	8
TG81	Panicum	3
TG81	Digitaria	1
TG81	Phyllostachys	1
TG82	Oryza	130150
TG82	Arundinaria	2
TG82	Panicum	2
TG82	Tungrovirus	2
TG82	Digitaria	1
TG82	Setaria	1
TG82	Triticum	1
TG83	Oryza	120602
TG83	Digitaria	1
TG83	Scophthalmus	1
TG83	Triticum	1
TG84	Oryza	219351
TG84	Digitaria	2
TG84	Sorghum	2
TG84	Phyllostachys	1
TG85	Oryza	131752
TG85	Cenchrus	2
TG85	Setaria	2
TG85	Aristida	1
TG85	Micromonospora	1
TG85	Panicum	1
TG85	Tungrovirus	1
TG85	Vulpes	1
TG86	Oryza	136214
TG86	Cenchrus	2
TG86	Tungrovirus	2
TG86	Unknown	2
TG86	Panicum	1
TG87	Oryza	145167
TG87	Digitaria	10
TG87	Sorghum	8
TG87	Setaria	6
TG87	Chrysopogon	2
TG87	Panicum	2
TG87	Saccharum	2
TG87	Brassica	1
TG87	Garnotia	1
TG88	Oryza	238327
TG9	Oryza	232847
TG9	Digitaria	4
TG9	Panicum	1
TG9	Phyllostachys	1
TG9	Unknown	1
TG90	Oryza	91841
Tetep	Oryza	119206
Tetep	Fargesia	4
Tetep	Gigantochloa	3
Tetep	Tungrovirus	2
Tetep	Digitaria	1
Tetep	Panicum	1
WSSM	Oryza	120830
WSSM	Xanthomonas	5634
WSSM	Sorghum	2
WSSM	Brassica	1
WSSM	Digitaria	1
WSSM	Panicum	1
WSSM	Triticum	1
WW8	Oryza	93579
WW8	Tungrovirus	8
WW8	Setaria	5
WW8	Digitaria	3
WW8	Aegilops	2
WW8	Brassica	1
WW8	Panicum	1
Zhenshan97	Oryza	76939
Zhenshan97	Aegilops	2
Zhenshan97	Unknown	2
Zhenshan97	Digitaria	1
Zhenshan97	Panicum	1
Zhenshan97	Phyllostachys	1
wild111	Oryza	655692
wild111	Setaria	22
wild111	Digitaria	14
wild111	Saccharum	12
wild111	Sorghum	7
wild111	Cynodon	3
wild111	Phoenix	3
wild111	Tungrovirus	3
wild111	Aegilops	2
wild111	Panicum	2
wild111	Arachis	1
wild111	Canis	1
wild111	Secale	1
wild111	Triticum	1
wild12	Oryza	462836
wild12	Digitaria	20
wild12	Tungrovirus	17
wild12	Saccharum	14
wild12	Setaria	5
wild12	Arachis	2
wild12	Lolium	2
wild12	Aegilops	1
wild12	Camellia	1
wild12	Sorghum	1
wild131	Oryza	626668
wild131	Tungrovirus	7
wild131	Digitaria	6
wild131	Phoenix	3
wild131	Sorghum	2
wild131	Triticum	2
wild131	Panicum	1
wild131	Saccharum	1
wild219	Oryza	599589
wild219	Saccharum	7
wild219	Digitaria	3
wild219	Lolium	2
wild219	Sorghum	2
wild219	Tungrovirus	2
wild219	Hordeum	1
wild219	Setaria	1
wild219	Triticum	1
wild273	Oryza	309018
wild273	Saccharum	5
wild273	Aegilops	2
wild273	Sorghum	2
wild273	Brachypodium	1
wild273	Digitaria	1
wild273	Panicum	1
wild273	Triticum	1
wild273	Tungrovirus	1
wild65	Oryza	685408
wild65	Setaria	8
wild65	Digitaria	7
wild65	Indosasa	6
wild65	Panicum	3
wild65	Saccharum	3
wild65	Phoenix	2
wild65	Sorghum	2
wild65	Tungrovirus	2
wild65	Hordeum	1
wild65	Phyllostachys	1
wild65	Triticum	1
